# Supplementary material for: Natural abundance isotope ratios to differentiate sources of carbon used during tumor growth in vivo
Source: BMC Biol. 2021 May 10;19:85. doi: 10.1186/s12915-021-01012-5 (PMC8108461; doi:10.1186/s12915-021-01012-5)
Supplement: Supplementary file 2 — Additional file 2. “IRMS raw data.xlsx” – IRMS measurements raw data. “IRMS calculation R scripts. R” – R scripts for the required calculations and creating the figures in the manuscript. [file 12915_2021_1012_MOESM2_ESM.zip]

Archive with 2 entries (2 files):
- IRMS calculation R scripts.R
- IRMS raw data.xlsx
